# Supplementary material for: Identification of Lactobacillus Strains Capable of Fermenting Fructo-Oligosaccharides and Inulin
Source: Microorganisms. 2021 Sep 24;9(10):2020. doi: 10.3390/microorganisms9102020 (PMC8537702; doi:10.3390/microorganisms9102020)
Supplement: Supplementary file 1 [file microorganisms-09-02020-s001.zip]

Archive with 1 entries (1 files):
- microorganisms-1380081-supplementary.pdf
